# Supplementary material for: A regulatory GhBPE-GhPRGL module maintains ray petal length in Gerbera hybrida
Source: Mol Hortic. 2022 Apr 8;2:9. doi: 10.1186/s43897-022-00030-3 (PMC10515009; doi:10.1186/s43897-022-00030-3)
Supplement: Supplementary file 7 — Additional file 7: Table S1. Primers, nucleic acid and amino acid sequences used in this study. [file 43897_2022_30_MOESM7_ESM.xls]

## Sheet: Primers used in this study
Cloning
Primer name	Sequence (5’to 3’)
GhBPE-F	ATGGATCCGCCGGTGATGATGAA
GhBPE-R	TCACGTTGTCCGTTCAAAGCTGCCGCC
pPRGL-F	AACCTTATTGAGTGTCGACCAAGGG
pPRGL-R	GGATTTCATGGAGTAAGAGGGCAG
qRT-PCR
Primer name	Sequence (5’to 3’)
GhACTIN-qRT-F	ACGGGAAATCGTTCGTGACA
GhACTIN-qRT-R	GACCCACCACTCAGCACAATG
GhBPE-qRT-F	AAGCGACGTGAAGAGGATGATTC
GhBPE-qRT-R	CTCGGATGGTTTGGCACTGGT
GhPRGL-qRT-F	TTTTGGCTTCTTTTCTTCTGGC
GhPRGL-qRT-R	GGTAGCATTCCTTAGTGTTTCTTGG
Transient Transformation
Primer name	Sequence (5’to 3’)
pCanG-GhPRGL-F	CCCGGGTTATGAAATCCCATCTCTTTCTTTTGGCTT
pCanG-GhPRGL-R	GGATCCTTATGGGCACTTGGGCCTGC
pCanG-GhBPE-F	AATTCTCGAGATGGATCCGCCGGTGATGATGAA
pCanG-GhBPE-R	AATTGGTACCTCACGTTGTCCGTTCAAAGCTGCCGCC
TRV2-GhPRGL-F	GGATCCATGAAATCCCATCTCTTTCTTTTGGCTT
TRV2-GhPRGL-R	CCCGGGTTATGGGCACTTGGGCCTGC
TRV2-GhBPE-F	AATTGAGCTCATGGATCCGCCGGTGATGATGAA
TRV2-GhBPE-R	AATTCTCGAGTCACGTTGTCCGTTCAAAGCTGCCGCC
Yeast One-Hybrid Assays and Yeast Two-Hybrid Assays
Primer name	Sequence (5’to 3’)
pGhPRGL353-AbAi-F	GAGCTCATATAACACTTTTTTTTGTTGTGTC
pGhPRGL353-AbAi-R	CTCGAGTCACGTGTTATTGTATTGTTTAATAA
pGADT7-GhBPE-F	AATTCATATGATGGATCCGCCGGTGATGATGAA
pGADT7-GhBPE-R	AATTCTCGAGTCACGTTGTCCGTTCAAAGCTGCCGCC
pGBKT7-GhBPE-F	AATTCCCGGGTATGGATCCGCCGGTGATGATGAA
pGBKT7-GhBPE-R	AATTCTGCAGTCACGTTGTCCGTTCAAAGCTGCCGCC
Subcellular Localization
Primer name	Sequence (5’to 3’)
C17-GhBPE-F	CTTGATATCGAATTCCTGCAGATGGATCCGCCGGTGATG
C17-GhBPE-R	AGCGAATTATCTAGAACTAGTTCACGTTGTCCGTTCAAAGCT
Dual-Luciferase Reporter Assay
Primer name	Sequence (5’to 3’)
pGreenІІ 0800-pPRGL1732-F	CTCGAGCCAAATTGATTCACTAAGATCGATCAA
pGreenІІ 0800-pPRGL1732-R	GGATCCGGAGTAAGAGGGCAGTTCAAAGA
pGreenІІ 0800-pPRGL1339-F	CTCGAGAGAGAATAAATCAAACCCCCAAATTAG
pGreenІІ 0800-pPRGL1339-R	GGATCCGGAGTAAGAGGGCAGTTCAAAGA
pGreenІІ 0800-pPRGL991-F	CTCGAGGTTTAAAAAAAATATAACACTTTTTTTTGTTGTG
pGreenІІ 0800-pPRGL991-R	GGATCCGGAGTAAGAGGGCAGTTCAAAGA
pGreenІІ 0800-pPRGL638-F	CTCGAGGATTTTGAGTCTTAACCTATTTATTTTAGTGAAA
pGreenІІ 0800-pPRGL638-R	GGATCCGGAGTAAGAGGGCAGTTCAAAGA
pBS-GhBPE-F	AATTCTCGAGTATGGATCCGCCGGTGATGATGAA
pBS-GhBPE-R	AATTGAGCTCTCACGTTGTCCGTTCAAAGCTGCCGCC
Effector-GhBPE-F	CTCGAGTATGGATCCGCCGGTGATGATGAA
Effector-GhBPE-R	GAGCTCTCACGTTGTCCGTTCAAAGCTGCCGCC
Electrophoretic Mobility Shift Assay
Primer name	Sequence (5’to 3’)
probe2-F-FAM	CGTCAATAAAAAAATCTGTGGTTTTATTGGTTTGTTATTTATCAGATACATTTTAAATATTTAATCGATAATCAAATTTTTTATTAAACAATACAATAAC
probe2-R-FAM	GTTATTGTATTGTTTAATAAAAAATTTGATTATCGATTAAATATTTAAAATGTATCTGATAAATAACAAACCAATAAAACCACAGATTTTTTTATTGACG
probe2-F	CGTCAATAAAAAAATCTGTGGTTTTATTGGTTTGTTATTTATCAGATACATTTTAAATATTTAATCGATAATCAAATTTTTTATTAAACAATACAATAAC
probe2-R	GTTATTGTATTGTTTAATAAAAAATTTGATTATCGATTAAATATTTAAAATGTATCTGATAAATAACAAACCAATAAAACCACAGATTTTTTTATTGACG
MUT-probe2-F-FAM	AACACATAAAAAAATCTGTGGTTTTATTGGTTTGTTATTTATCAGATACATTTTAAATATTTAATCGATAATCAAATTTTTTATTAAACACCCACCCCCA
MUT-probe2-R-FAM	TGGGGGTGGGTGTTTAATAAAAAATTTGATTATCGATTAAATATTTAAAATGTATCTGATAAATAACAAACCAATAAAACCACAGATTTTTTTATGTGTT
MUT-probe2-F	AACACATAAAAAAATCTGTGGTTTTATTGGTTTGTTATTTATCAGATACATTTTAAATATTTAATCGATAATCAAATTTTTTATTAAACACCCACCCCCA
MUT-probe2-R	TGGGGGTGGGTGTTTAATAAAAAATTTGATTATCGATTAAATATTTAAAATGTATCTGATAAATAACAAACCAATAAAACCACAGATTTTTTTATGTGTT

## Sheet: Amino acid sequence of bHLH
Species	Gene name	Gene ID	AA Seq
Arabidopsis thaliana	AtBPEp	NP_849829.1	MDPSGMMNEGGPFNLAEIWQFPLNGVSTAGDSSRRSFVGPNQFGDADLTTAANGDPARMSHALSQAVIEG ISGAWKRREDESKSAKIVSTIGASEGENKRQKIDEVCDGKAEAESLGTETEQKKQQMEPTKDYIHVRARR GQATDSHSLAERARREKISERMKILQDLVPGCNKVIGKALVLDEIINYIQSLQRQVEFLSMKLEAVNSRM NPGIEVFPPKEVMILMIINSIFSIFFTKQYMFLSRYSRGRSLDVYAVRSFKHCNKRSDLCFCSCSPKTEL KTTIFSQNMTCFCRYSRVGVAISSSKHCNEPVTLCFYSYCLRKIYHFLLWNLKYKIQKSVLFS*
	AtBPEub	NP_564749.1	MDPSGMMNEGGPFNLAEIWQFPLNGVSTAGDSSRRSFVGPNQFGDADLTTAANGDPARMSHALSQAVIEG ISGAWKRREDESKSAKIVSTIGASEGENKRQKIDEVCDGKAEAESLGTETEQKKQQMEPTKDYIHVRARR GQATDSHSLAERARREKISERMKILQDLVPGCNKVIGKALVLDEIINYIQSLQRQVEFLSMKLEAVNSRM NPGIEVFPPKEFGQQAFENPEIQFGSQSTREYSRGASPEWLHMQIGSGGFERTS*
Gerbera hybrida	GhBPE	GACN01010423.1	MDPPVMMNGGGFRPGNTGSSLCNLAEIWPFPINLSGGGGGGNAASFGVGQLGDHSGGGSAFMDNRDHVAVDDPMVVDQRGNSSQSKKRREEDDSSKGVSTSSRSNGNGMIDSDGKRLKTLAPENDSSVSKPEAERSSGKRAETSAKPSEPPKQDYIHVRARRGQATDSHSLAERARREKISERMKILQDLVPGCNKVIGKALVLDEIINYIQSLQQQVEFLSMKLEAVTSRSNPNPEGFPSKDFGQQPFDMTGMPFVSQPTREFSRGSSPEWLHMQIGGSFERTT*
Lactuca sativa	LsbHLH094-like	XP_023740329.1	MDPPMMMNGGGFRSGNTGSSLCNLPEIWPFQINLGGGGGNAVAFGMGQLGDNSGGSGAFVDNRDHVAVDD PMVVDQRGNSNQSKKRREDDDSSKGVSTSSRSNGNSMLDSDGKRLKSLALENESESKPKPEPERSSGKKA ENSGKPSDPSKQDYIHVRARRGQATDSHSLAERARREKISERMKILQDLVPGCNKVIGKALVLDEIINYI QSLQQQVEFLSMKLEAVTSRSHPSPQGFTSKDFGQQTFEMTGVPFGAQPTREFSRGSSPEWLHMQIGGNF ERTS*
Helianthus annuus	HabHLH094	XP_021973982.1	MDPPVMMNGGGFRSGNTGSSLCNLTEIWPYPMNIGGGSGNATSFGMGQLGDNNHNNNNNNNSGAFVNDPM VVDNSKKRREDDESSKGVSVSTSSRSNGNSMIDGDGGKRLKSLAIENENESKPEAERSSGKKAENSAKPV EPPKQDYIHVRARRGQATDSHSLAERARREKISERMKILQDLVPGCNKVIGKALVLDEIINYIQSLQQQV EFLSMKLEAVTSRSQPSPQGFPSKDFGQQAYEMAVVPFGSQPTREFSRGSSPEWLHMQIGGSFERT*
Trema orientale	TobHLH	PON53727.1	MDPPVLMNEGSFSNANAGSYNLAEIWPFHMNGGGEPGVGLGLRRPHFGQNLAPFGDVSGASREASANDPM NLDQNGSHGGGGGGSRKRPDVEDDSAKGVSTSSGNGNGNGLYDCDGKRLKTSGCKDENGESKAEAEQSSG KPEEQTTRPNDPPKQDYIHVRARRGQATDSHSLAERARREKISERMKILQDLVPGCNKVIGKALVLDEII NYIQSLQRQVEFLSMKLEAVNTRMTPGVEVFPSKDINLASQYSQQTFEAAGMAFNSQPTREFSRGSSPEW LHMQVGGGFERTT*
Parasponia andersonii	PabHLH	PON67443.1	MDPPVLMNEGSFSNANAGSYNLAEIWPFHMNGGGEPGVGLGLRRPHFAHNLAPFGDVSGANREVSANDQM NLDQNGSHGGGGGGGGSRKRRDVEDDSAKGVSTSSGNDNGLYDCDGKRLKTSGCEDENGESKAEAEQSSG KPGEQNTRPNDPPKQDYIHVRARRGQATDSHSLAERARREKISERMKILQDLVPGCNKVIGKALVLDEII NYIQSLQHQVEFLSMKLEAVNTRMTPVVEVFPSKDINLASQYSQQTFEAAGVAFNSQPTREFSRGSSPEW LHMQVGGVCKRIR*
Manihot esculenta	MeBHLH089-like	XP_021616639.1	MDPPAIMNDGSYNLAEIWQFPINGNGRGQFGQSLGSQFGDSNRDVSGNDPMNLEHRGARGGGGAGVRKRR DFVEDDSAQVFSSSNANGNGMSDADAKRLKTSENRDENPDPKADAELSSGKPVEQNAQPPEPPKQDYIHV RARRGQATDSHSLAERARREKISERMKILQDLVPGCNKVIGKALVLDEIINYIQSLQRQVEFLSMKLEAV NSRMNPGIEAFPSKDFGQQTYDATGMAFGSQATRDYSRGPSPEWLHMQVGGGFERPS*
Cajanus cajan	CcBHLH79	XP_020238985.1	MDPGAMMNEGSFANNGTANTAPYSLAEIWQFPQPINGAGGLGLRTPQFGHGPGPGPFADFAAHGLGPSNS TRKRRDSEDDSTKGVSTSNAVNEGDGKRVKATGNSGGDGNNKGEGEVSSGKPAEQSAKPPSEPPKQDYIH VRARRGQATDSHSLAERARREKISERMKILQDLVPGCNKVIGKALVLDEIINYIQSLQRQVEFLSMKLEA VNSRLNSGIEAFPPKDFGQQTFDPAGLPFGSQAPREYSRGSSPEWLHMQVGGGFERTT*

## Sheet: Promoter sequence of GhPRGL
Name of promoter	Seq.
pGhPRGL1732	CCAAATTGATTCACTAAGATCGATCAAGAATCGAAGACTAAACAAAAAATGAAATCGATATCTTCAATTGAACAGAAAGGAGAAGAACCTTATTGAGTGTCGACCAAGGGCGTAGACGAAGAAGCCCTAATTCGATCCAAAAGCTTAAAATTGCAATATAAGATGAAATTGAACCTTAAACTTGCAAAGTAATGGCGTTGTCTCTCCTCGACGTGAAATCGATCAACTAGAGAAGAAAAAAATCAAACCCCTGAACTCACAGTGATGGCGTTATGCCTCCTTGACGTGAATCGATCAACCAGAGAATTGATCACTCTTGATAACCTTTATCCGACTGCAATCAACTTCTTCACTTCGATCGGCAGAAAAACCCTCAATGCGACAATTAACTAGAGAATA…
pGhPRGL1339	AGAATAAATCAAACCCCCAAATTAGAGACGATCAATTTTGAAGAACGCTTTTCAAGATCTTAGCCAATGCTCTGATACCAATTTGTAAAAAAAGTTTTCAAATTGCCCAATGTTATTCAGATTTGCTTGAAAGAGAAAATGTTACAATTGTAATATCACTTACTGCTATTTATAGTGGTTACTAATCTAAACAAAACAAAAAACGAAATTGCCCTTATTTAGGATACTAACTCATCTTTATTCAACAATAAAACAAATGGCATCTTGGTTGTCATAAAATACAACTTACTCGGTTAGCCTTTAAGAAATATACATTTTTGGTGGTCATAATCCAACTAAATACTTTTTGTTTAAAAAAAATATAACACTTTTTTTTGTTGTGTCAAAAAAAAAATGTAA…
pGhPRGL991	GTTTAAAAAAAATATAACACTTTTTTTTGTTGTGTCAAAAAAAAAATGTAAAATCTCTTCTTTTCACAAGCTTTTAAGCAAAACTTATTTGTTGTCTCGTTAATAATCCTTAATAATAGTAATTGTGATTTTTGTCTATACGCTTTTATCATTTTGTTCTTATTTTTTTTGTCTATACCTTCTTATTGGACAAATCTTCTTTTAAAAAATGAACTGGGTATAACACATCATCAAATTTAAGCCGTCAATAAAAAAATCTGTGGTTTTATTGGTTTGTTATTTATCAGATACATTTTAAATATTTAATCGATAATCAAATTTTTTATTAAACAATACAATAACACGTGACAATTGATTTTGAGTCTTAACCTATTTATTTTAGTGAAAAGAATGTTATAT…
pGhPRGL638	GATTTTGAGTCTTAACCTATTTATTTTAGTGAAAAGAATGTTATATCTTATTAACTAAGCTAACATAAACATCTTTTTAACAATAAAATTACAACATTTGACAATATTTATAAATTTTTAAAATTTTTTTACTTAAATTTTGTTAAATGTTAAAATCTTATTATTAACATAATATGTCATTTCTCTTGTTGAAAATCATAATACTGGTACCTTCTAAGATGATACAATTTGTTAGAGCGTTTGGTTCAAAGTCAGTAAAAACGAAGAGAAAAAATATATATATTCCCGTTGCATGAAAATCATTCAGATGATGATCTTTATTCACTTTTGATAATGTCCTAACATTATCCCCTTTAATGATTATGTCATCCATTTTTCACCCCCTCAAAAAGGGTTGTG…
pGhPRGL353	GTTTAAAAAAAATATAACACTTTTTTTTGTTGTGTCAAAAAAAAAATGTAAAATCTCTTCTTTTCACAAGCTTTTAAGCAAAACTTATTTGTTGTCTCGTTAATAATCCTTAATAATAGTAATTGTGATTTTTGTCTATACGCTTTTATCATTTTGTTCTTATTTTTTTTGTCTATACCTTCTTATTGGACAAATCTTCTTTTAAAAAATGAACTGGGTATAACACATCATCAAATTTAAGCCGTCAATAAAAAAATCTGTGGTTTTATTGGTTTGTTATTTATCAGATACATTTTAAATATTTAATCGATAATCAAATTTTTTATTAAACAATACAATAACACGTGACAATT*

## Sheet: Sequence of GhBPE
Nucleic acid sequence of GhBPE:	ATGGATCCGCCGGTGATGATGAACGGAGGCGGTTTTCGGCCAGGTAATAC GGGGTCTTCGTTGTGTAATTTGGCTGAGATCTGGCCGTTTCCGATAAATC TAAGCGGAGGAGGGGGCGGAGGCAATGCGGCGTCGTTTGGCGTGGGGCAG TTAGGGGATCATAGTGGTGGTGGTAGTGCGTTTATGGATAATCGAGATCA TGTGGCGGTGGATGATCCGATGGTTGTGGACCAGAGAGGGAATAGTAGTC AGAGTAAGAAGCGACGTGAAGAGGATGATTCGTCTAAAGGTGTTTCAACT AGCAGCCGTAGCAATGGCAATGGCATGATTGATAGTGATGGTAAACGTCT CAAGACTTTGGCGCCTGAAAATGATAGCTCCGTATCTAAACC…
Amino acid sequence of GhBPE：	MDPPVMMNGGGFRPGNTGSSLCNLAEIWPFPINLSGGGGGGNAASFGVGQ LGDHSGGGSAFMDNRDHVAVDDPMVVDQRGNSSQSKKRREEDDSSKGVST SSRSNGNGMIDSDGKRLKTLAPENDSSVSKPEAERSSGKRAETSAKPSEP PKQDYIHVRARRGQATDSHSLAERARREKISERMKILQDLVPGCNKVIGK ALVLDEIINYIQSLQQQVEFLSMKLEAVTSRSNPNPEGFPSKDFGQQPFD MTGMPFVSQPTREFSRGSSPEWLHMQIGGSFERTT*
